# Supplementary material for: R-loop formation and conformational activation mechanisms of Cas9
Source: Nature. 2022 Aug 24;609(7925):191–6. doi: 10.1038/s41586-022-05114-0 (PMC9433323; doi:10.1038/s41586-022-05114-0)
Supplement: Supplementary file 12 — Source Data Fig. 1 [file 41586_2022_5114_MOESM12_ESM.xlsx]

## Sheet: TRAC-tgt5_on-target
Minutes/Cas9	WT #1	WT #2	WT #3	WT #4	Y450A #1	Y450A #2	Y450A #3	Y450A #4
0	0	0	0	0	0	0	0	0
1	54.6924	58.6554	57.8585	57.9251	53.5563	54.2142	54.4181	54.7384
2.5	61.826	62.2353	62.0416	62.1484	67.7643	67.9109	67.5528	67.6921
5	65.1297	64.8129	65.6026	65.3108	73.676	73.8152	73.6286	73.4527
15	68.0481	68.3555	68.6211	69.1325	80.2988	80.2447	80.0084	79.677
45	73.2383	73.0267	73.4301	73.4632	83.1394	83.6774	83.7614	83.3993
90	76.787	76.0736	76.7072	76.7368	84.4449	84.787	84.687	84.3242
150	79.229	79.4875	79.302	79.5047	85.708	85.7335	85.6638	85.3065
1440	89.7179	90.0309	90.0864	89.7091	90.9277	90.8089	91.0784	90.8393
Values indicate percentage of cleaved substrate

## Sheet: TRAC-tgt5_off-target2
Minutes/Cas9	WT #1	WT #2	WT #3	WT #4	Y450A #1	Y450A #2	Y450A #3	Y450A #4
0	0	0	0	0	0	0	0	0
1	0	0	0	0	0	0	0	0
2.5	0	0	0	0	0	0	0	0
5	9.55287	9.4567	10.2145	10.0898	0	0	0	0
15	22.8053	22.5162	22.6963	23.9048	4.41811	4.62022	4.70257	4.8534
45	40.2568	40.5393	41.5023	41.4934	11.5914	11.214	10.3906	9.80739
90	48.6744	48.5883	49.6757	49.2006	15.3615	15.1809	13.7989	14.0449
150	53.7058	54.0315	55.2864	55.4902	21.088	19.4718	19.883	18.3319
1440	85.1358	85.15	84.8016	84.6601	80.8977	82.4471	82.7586	82.734
Values indicate percentage of cleaved substrate

## Sheet: TRAC-tgt5_off-target4
Minutes/Cas9	WT #1	WT #2	WT #3	WT #4	Y450A #1	Y450A #2	Y450A #3	Y450A #4
0	0	0	0	0	0	0	0	0
1	8.80061	9.60458	8.95988	7.68538	0	0	0	0
2.5	29.2069	30.2313	32.3048	31.7814	0	0	0	0
5	48.6702	48.6146	49.1103	49.3358	0	0	0	0
15	61.497	62.3092	62.4638	62.4109	11.1563	10.0872	11.1742	10.5249
45	67.1217	67.3913	67.9381	67.7218	25.8544	21.4283	22.2221	22.4703
90	69.5547	69.629	70.0692	70.1867	40.4906	34.4915	34.3733	35.8246
150	70.7608	71.0016	71.1546	71.2451	48.7961	43.2749	39.8021	44.8531
1440	77.2458	77.5222	76.9989	77.6193	72.3257	72.4553	73.4592	72.855
Values indicate percentage of cleaved substrate

## Sheet: TRAC-tgt5_off-target4-MM5
Minutes/Cas9	WT #1	WT #2	WT #3	WT #4	Y450A #1	Y450A #2	Y450A #3	Y450A #4
0	0	0	0	0	0	0	0	0
1	29.4288	31.1767	31.4947	29.0415	0	0	0	0
2.5	59.6282	60.1054	59.6822	60.1534	0	0	0	0
5	71.3871	71.7604	70.8365	72.4489	10.3163	10.2755	9.11841	8.97357
15	83.1457	83.0906	82.2617	83.3183	28.2033	28.0677	27.8537	28.2871
45	89.7502	89.7732	89.7627	90.6371	60.1642	58.9442	60.4183	60.7954
90	92.3664	92.572	92.4811	92.0324	78.9376	78.0036	78.6031	79.9605
150	93.4731	93.8604	93.6972	93.223	86.6381	85.763	86.1906	87.4995
1440	95.8597	96.274	96.682	96.4147	95.3911	95.3084	95.3306	95.7274
Values indicate percentage of cleaved substrate

## Sheet: TRAC-tgt5_off-target4-noseedMM
Minutes/Cas9	WT #1	WT #2	WT #3	WT #4	Y450A #1	Y450A #2	Y450A #3	Y450A #4
0	0	0	0	0	0	0	0	0
1	53.2581	51.6692	52.3692	53.0748	9.49552	9.61936	9.62162	9.36328
2.5	65.9518	65.7092	66.5013	66.8891	28.7376	29.7535	31.4735	30.6726
5	70.9745	71.3068	71.7541	71.6813	56.3581	52.1577	56.8023	56.6739
15	75.8237	76.1155	76.5511	76.7155	80.9073	81.2206	80.939	81.8448
45	80.2547	80.6295	80.9224	80.8863	88.5824	88.6461	88.5792	88.957
90	83.584	83.8393	84.4143	84.3339	90.7262	90.9098	90.6469	90.9048
150	85.3921	86.0519	86.5152	86.4047	91.5383	91.2593	91.5693	91.8512
1440	95.4353	95.376	95.2702	95.3042	95.5335	95.5059	95.8552	95.7714
Values indicate percentage of cleaved substrate

## Sheet: TRAC-tgt5_off-target5
Minutes/Cas9	WT #1	WT #2	WT #3	WT #4	Y450A #1	Y450A #2	Y450A #3	Y450A #4
0	0	0	0	0	0	0	0	0
1	0	0	0	0	0	0	0	0
2.5	0	0	0	0	0	0	0	0
5	0	0	0	0	0	0	0	0
15	3.55082	2.97438	2.92448	3.27497	0	0	0	0
45	9.60033	9.11237	8.97568	9.17721	0	0	0	0
90	14.8166	14.0821	14.8325	15.1937	0	0	0	0
150	21.5626	21.9215	22.5439	22.6619	2.01834	1.56614	1.48761	1.55318
1440	83.982	84.2832	84.6177	84.3626	21.342	21.7919	25.0444	28.4772
Values indicate percentage of cleaved substrate
