# Supplementary material for: R-loop formation and conformational activation mechanisms of Cas9
Source: Nature. 2022 Aug 24;609(7925):191–6. doi: 10.1038/s41586-022-05114-0 (PMC9433323; doi:10.1038/s41586-022-05114-0)
Supplement: Supplementary file 13 — Source Data Extended Data Fig. 6 [file 41586_2022_5114_MOESM13_ESM.xlsx]

## Sheet: TRAC-tgt5_on-target
Minutes/Cas9	WT #1	WT #2	WT #3	WT #4	S219A / T249A / K263A #1	S219A / T249A / K263A #2	S219A / T249A / K263A #3	S219A / T249A / K263A #4	R586A / T657A #1	R586A / T657A #2	R586A / T657A #3	R586A / T657A #4	S217A / K234A / K253A #1	S217A / K234A / K253A #2	S217A / K234A / K253A #3	S217A / K234A / K253A #4	R557A / R654A #1	R557A / R654A #2	R557A / R654A #3	R557A / R654A #4	ΔREC2 #1	ΔREC2 #2	ΔREC2 #3	ΔREC2 #4	D261A / D269A / D272A / D273A / D274A / D276A / K646A / K649A / K652A / R653A / R654A / R655A #1	D261A / D269A / D272A / D273A / D274A / D276A / K646A / K649A / K652A / R653A / R654A / R655A #2	D261A / D269A / D272A / D273A / D274A / D276A / K646A / K649A / K652A / R653A / R654A / R655A #3	D261A / D269A / D272A / D273A / D274A / D276A / K646A / K649A / K652A / R653A / R654A / R655A #4	D261A / D269A / D272A / D273A / D274A / D276A #1	D261A / D269A / D272A / D273A / D274A / D276A #2	D261A / D269A / D272A / D273A / D274A / D276A #3	D261A / D269A / D272A / D273A / D274A / D276A #4	K646A / K649A / K652A / R653A / R654A / R655A #1	K646A / K649A / K652A / R653A / R654A / R655A #2	K646A / K649A / K652A / R653A / R654A / R655A #3	K646A / K649A / K652A / R653A / R654A / R655A #4
0	0	0	0	0	0	0	0	0	0	0	0	0	0	0	0	0	0	0	0	0	0	0	0	0	0	0	0	0	0	0	0	0	0	0	0	0
1	54.6924	58.6554	57.8585	57.9251	56.1921	56.6842	56.7391	57.0008	56.0155	56.4048	56.0656	57.6331	55.583	55.7291	55.0485	55.2628	60.6506	61.0909	59.7075	60.5399	41.4664	44.4161	42.7283	43.7233	57.7206	59.1563	59.1598	59.1813	43.4825	44.0868	45.0009	45.2705	62.4414	63.8665	62.826	62.8237
2.5	61.826	62.2353	62.0416	62.1484	60.3578	60.651	60.6448	60.7911	60.5665	60.5936	60.2024	61.2466	60.2794	59.8346	59.7547	59.5715	64.3238	64.2048	63.7045	63.8552	68.885	67.3012	68.3037	66.9508	66.435	66.1618	66.3908	65.699	54.2707	55.5688	55.7655	56.5299	68.7771	67.6823	68.7248	68.9178
5	65.1297	64.8129	65.6026	65.3108	62.9355	63.0843	62.9712	62.3741	63.8232	63.2276	63.2414	63.7497	62.1664	62.183	62.2992	62.7764	66.2899	66.711	66.1846	66.588	76.4986	75.4739	76.282	76.4433	71.4945	70.1314	71.9502	69.7406	61.5895	61.5617	61.8115	61.7232	73.0273	73.7836	73.2465	73.2682
15	68.0481	68.3555	68.6211	69.1325	67.3766	66.1275	66.3988	66.3777	67.852	67.0667	67.9544	67.889	65.152	66.536	65.8849	65.9193	69.7328	69.8688	69.7873	69.6854	82.5279	82.0122	82.4209	81.6205	75.5092	76.2639	77.1814	76.249	68.3296	68.3023	68.831	68.4274	78.9469	79.0718	79.0945	79.1335
45	73.2383	73.0267	73.4301	73.4632	70.3982	68.9802	69.4387	69.3704	72.8454	73.28	72.6759	73.1733	69.5853	70.3667	68.8014	68.895	74.1338	73.6949	73.7186	73.8841	85.9371	85.4409	85.8398	85.3322	79.8404	81.0484	81.0357	81.3935	73.8878	74.4578	74.6316	74.2247	84.7789	84.5538	84.1518	84.2215
90	76.787	76.0736	76.7072	76.7368	71.7025	71.2664	71.8888	72.4043	76.0714	76.5614	77.0534	76.8647	72.4142	72.2958	71.3748	71.4349	77.1025	76.4978	76.4842	76.393	87.6543	87.4736	87.4053	87.2178	82.9204	83.8304	83.7987	83.7853	77.9044	77.4552	78.1502	77.4431	87.9292	87.7806	87.2388	87.3286
150	79.229	79.4875	79.302	79.5047	73.8504	74.4314	74.0753	73.7697	79.3997	79.985	80.3908	79.5929	74.2914	73.9448	74.2476	74.2455	79.324	78.8766	78.7574	78.4516	88.5553	88.6955	87.7491	88.6895	85.148	86.1971	86.1141	85.8591	80.3375	80.7307	81.013	80.0605	90.1021	90.0031	89.1187	89.6028
1440	89.7179	90.0309	90.0864	89.7091	87.2107	87.0905	86.8255	86.5162	90.7264	91.0027	90.6214	90.2961	85.8576	85.6762	85.7355	85.6819	87.5657	88.0652	87.6561	88.3322	93.3547	93.6068	93.5537	93.6607	92.8841	93.9628	93.7811	93.3588	90.1431	90.3537	90.1693	90.1627	95.8331	95.8958	95.7508	95.492
Values indicate percentage of cleaved substrate

## Sheet: TRAC-tgt5_off-target2
Minutes/Cas9	WT #1	WT #2	WT #3	WT #4	S219A / T249A / K263A #1	S219A / T249A / K263A #2	S219A / T249A / K263A #3	S219A / T249A / K263A #4	R586A / T657A #1	R586A / T657A #2	R586A / T657A #3	R586A / T657A #4	S217A / K234A / K253A #1	S217A / K234A / K253A #2	S217A / K234A / K253A #3	S217A / K234A / K253A #4	R557A / R654A #1	R557A / R654A #2	R557A / R654A #3	R557A / R654A #4	ΔREC2 #1	ΔREC2 #2	ΔREC2 #3	ΔREC2 #4	D261A / D269A / D272A / D273A / D274A / D276A / K646A / K649A / K652A / R653A / R654A / R655A #1	D261A / D269A / D272A / D273A / D274A / D276A / K646A / K649A / K652A / R653A / R654A / R655A #2	D261A / D269A / D272A / D273A / D274A / D276A / K646A / K649A / K652A / R653A / R654A / R655A #3	D261A / D269A / D272A / D273A / D274A / D276A / K646A / K649A / K652A / R653A / R654A / R655A #4	D261A / D269A / D272A / D273A / D274A / D276A #1	D261A / D269A / D272A / D273A / D274A / D276A #2	D261A / D269A / D272A / D273A / D274A / D276A #3	D261A / D269A / D272A / D273A / D274A / D276A #4	K646A / K649A / K652A / R653A / R654A / R655A #1	K646A / K649A / K652A / R653A / R654A / R655A #2	K646A / K649A / K652A / R653A / R654A / R655A #3	K646A / K649A / K652A / R653A / R654A / R655A #4
0	0	0	0	0	0	0	0	0	0	0	0	0	0	0	0	0	0	0	0	0	0	0	0	0	0	0	0	0	0	0	0	0	0	0	0	0
1	0	0	0	0	0	0	0	0	0	0	0	0	0	0	0	0	0	0	0	0	0	0	0	0	0	0	0	0	0	0	0	0	0	0	0	0
2.5	0	0	0	0	7.1074	6.9094	6.86859	5.83649	0	0	0	0	0	0	0	0	0	0	0	0	25.4348	23.841	23.9093	23.4669	0	0	0	0	0	0	0	0	3.50393	4.07739	4.11075	5.14088
5	9.55287	9.4567	10.2145	10.0898	21.3424	21.071	18.9746	19.115	0	0	0	0	15.3675	13.8999	13.765	12.1787	13.8078	12.7108	13.0017	12.2185	53.5237	53.7755	52.7419	52.8511	0	0	0	0	0	0	0	0	12.5259	13.2161	13.4858	13.2792
15	22.8053	22.5162	22.6963	23.9048	41.8479	39.9476	39.7095	39.9386	14.4162	13.5928	12.9971	12.445	31.0917	30.027	28.9915	28.3879	31.6433	29.1645	31.8125	31.9535	74.0581	75.102	74.5134	74.8114	18.3775	16.5961	15.8904	15.3663	0	0	0	0	28.4041	29.1762	30.2453	29.467
45	40.2568	40.5393	41.5023	41.4934	51.8416	50.5765	50.4142	50.7509	24.2996	23.7767	23.9455	22.7693	41.2419	42.5744	40.5144	42.1877	48.867	48.9768	49.1379	49.3184	82.5085	83.0139	82.9592	82.6907	32.0472	31.2869	31.287	29.9215	1.81109	2.04881	2.9414	3.06231	44.9746	45.4654	45.2746	45.2664
90	48.6744	48.5883	49.6757	49.2006	56.1941	55.1408	55.0768	55.2352	32.082	32.1792	32.0905	29.1704	47.8203	47.446	47.3593	47.1954	56.7366	56.4319	56.4132	56.7331	85.836	85.4728	86.2164	86.0793	40.4951	40.5646	40.3135	40.2388	6.21251	5.51286	5.67351	5.46017	54.8149	54.7999	54.7134	54.6694
150	53.7058	54.0315	55.2864	55.4902	59.4308	59.0913	58.5098	58.4957	37.459	38.2222	37.5064	36.9609	51.2015	51.4649	50.2516	50.754	60.9669	59.9524	60.6817	61.4019	88.2758	87.1529	87.7217	88.0509	46.5478	46.712	45.9808	46.3769	10.0479	9.23274	9.24149	8.62872	60.8937	61.4666	61.0755	61.2025
1440	85.1358	85.15	84.8016	84.6601	79.0976	79.1016	78.7128	78.1957	79.5593	79.847	79.7264	78.8864	72.7185	74.1187	73.9886	73.6273	82.0693	82.5908	82.2305	81.6399	94.4183	94.3343	94.3928	94.3026	81.7653	81.827	81.827	81.05	31.0713	32.0049	31.5553	31.2219	90.8935	90.9392	90.8683	91.0865
Values indicate percentage of cleaved substrate

## Sheet: TRAC-tgt5_off-target4
Minutes/Cas9	WT #1	WT #2	WT #3	WT #4	S219A / T249A / K263A #1	S219A / T249A / K263A #2	S219A / T249A / K263A #3	S219A / T249A / K263A #4	R586A / T657A #1	R586A / T657A #2	R586A / T657A #3	R586A / T657A #4	S217A / K234A / K253A #1	S217A / K234A / K253A #2	S217A / K234A / K253A #3	S217A / K234A / K253A #4	R557A / R654A #1	R557A / R654A #2	R557A / R654A #3	R557A / R654A #4	ΔREC2 #1	ΔREC2 #2	ΔREC2 #3	ΔREC2 #4	D261A / D269A / D272A / D273A / D274A / D276A / K646A / K649A / K652A / R653A / R654A / R655A #1	D261A / D269A / D272A / D273A / D274A / D276A / K646A / K649A / K652A / R653A / R654A / R655A #2	D261A / D269A / D272A / D273A / D274A / D276A / K646A / K649A / K652A / R653A / R654A / R655A #3	D261A / D269A / D272A / D273A / D274A / D276A / K646A / K649A / K652A / R653A / R654A / R655A #4	D261A / D269A / D272A / D273A / D274A / D276A #1	D261A / D269A / D272A / D273A / D274A / D276A #2	D261A / D269A / D272A / D273A / D274A / D276A #3	D261A / D269A / D272A / D273A / D274A / D276A #4	K646A / K649A / K652A / R653A / R654A / R655A #1	K646A / K649A / K652A / R653A / R654A / R655A #2	K646A / K649A / K652A / R653A / R654A / R655A #3	K646A / K649A / K652A / R653A / R654A / R655A #4
0	0	0	0	0	0	0	0	0	0	0	0	0	0	0	0	0	0	0	0	0	0	0	0	0	0	0	0	0	0	0	0	0	0	0	0	0
1	8.80061	9.60458	8.95988	7.68538	0	0	0	0	0	0	0	0	0	0	0	0	24.9918	23.7638	23.7057	24.6521	22.9381	23.7561	21.8351	22.2422	6.49737	7.42081	7.06235	8.1073	0	0	0	0	0	0	0	0
2.5	29.2069	30.2313	32.3048	31.7814	19.7568	19.7725	20.5545	19.5128	21.5788	21.7053	22.3448	20.9251	13.6194	15.6726	14.3057	13.9338	42.2116	41.7144	40.4536	41.5384	49.1259	49.2557	49.4094	48.8642	26.8565	26.9376	26.8497	28.6387	8.29864	8.47978	8.58617	6.85051	14.9295	13.8581	14.0878	13.9738
5	48.6702	48.6146	49.1103	49.3358	37.7928	37.4175	37.2813	37.3755	41.314	41.0491	41.5592	40.7155	28.733	29.2059	31.0253	29.6271	52.2121	51.6835	50.8727	51.5026	60.0621	60.005	60.4264	60.0724	46.3004	45.8533	47.4953	46.7358	23.5272	23.4856	20.8641	20.9491	33.1332	31.4009	31.578	31.8566
15	61.497	62.3092	62.4638	62.4109	53.7645	53.9772	53.4559	53.7762	59.4451	59.3705	59.4971	58.4752	48.1322	48.2577	49.3646	48.3544	63.1332	62.7939	62.0564	62.868	66.9541	67.2123	66.4991	66.2628	61.718	62.2262	62.3735	62.1715	44.6299	45.0589	43.7347	44.8837	57.5966	57.0947	57.3717	57.5163
45	67.1217	67.3913	67.9381	67.7218	63.7887	64.178	63.6284	63.9404	67.0224	66.9989	66.2856	65.9314	59.9186	60.6689	60.742	60.8115	68.8078	68.7229	68.5701	68.2508	70.6093	70.7462	70.7595	71.1186	68.9962	68.1569	67.7906	67.7028	60.0574	58.21	56.4263	57.8239	67.8673	67.1335	68.0742	67.1462
90	69.5547	69.629	70.0692	70.1867	67.1718	67.6877	67.7634	67.6976	69.1146	69.1488	68.318	68.2578	65.0529	65.445	65.7412	65.6246	70.4578	70.7663	70.6715	71.2763	72.8715	72.5016	72.7788	72.9672	69.7583	69.9927	69.7531	69.1614	64.4381	64.1422	62.478	62.6503	69.9992	69.6275	69.7049	69.8055
150	70.7608	71.0016	71.1546	71.2451	69.3505	69.8815	69.3421	67.7832	70.4617	69.6293	69.4864	70.3155	67.6484	67.7508	68.8126	68.8137	72.0779	71.6914	71.9229	72.1266	73.6328	74.1133	73.6298	73.5137	71.187	71.0715	70.8098	70.312	66.8442	65.971	64.8982	65.1224	70.9217	70.8532	70.9894	70.942
1440	77.2458	77.5222	76.9989	77.6193	76.9788	76.5717	76.7742	76.5841	75.7658	76.5472	75.6826	75.6752	74.6926	75.2766	75.4354	75.6822	76.4241	76.8843	77.975	78.3517	80.6537	80.6049	81.1039	80.6889	75.6942	75.5826	75.5264	75.5936	72.4562	73.5787	73.7138	73.5261	76.6699	76.6241	76.8476	77.2697
Values indicate percentage of cleaved substrate
